# Supplementary material for: Bacterial Toxins from Staphylococcus aureus and Bordetella bronchiseptica Predispose the Horse’s Respiratory Tract to Equine Herpesvirus Type 1 Infection
Source: Viruses. 2022 Jan 14;14(1):149. doi: 10.3390/v14010149 (PMC8778808; doi:10.3390/v14010149)
Supplement: Supplementary file 1 [file viruses-14-00149-s001.zip]

Archive with 1 entries (1 files):
- viruses-1536325-supplementary.pdf
